# Supplementary material for: The Prognostic Power of miR-21 in Breast Cancer: A Systematic Review and Meta-Analysis
Source: Int J Mol Sci. 2025 Oct 6;26(19):9713. doi: 10.3390/ijms26199713 (PMC12524670; doi:10.3390/ijms26199713)
Supplement: Supplementary file 1 [file ijms-26-09713-s001.zip]

Archive with 1 entries (1 files):
- ijms-3855672-supplementary.pdf
